# Supplementary material for: WRKY Genes Improve Drought Tolerance in Arachis duranensis
Source: Front Plant Sci. 2022 May 26;13:910408. doi: 10.3389/fpls.2022.910408 (PMC9199494; doi:10.3389/fpls.2022.910408)
Supplement: Supplementary Table S1 — Quantitative real-time PCR primers. [file Table_1.XLSX]

## Sheet: Table S1
Gene name	Primer
AdWRKY18-F	AGAATCATCAAGCAAGAAAGG
AdWRKY18-R	CGGTAGCCATCATCAAGTA
AdWRKY40-F	AACTTCTCTACCAAGACCTTAT
AdWRKY40-R	GTGATGATGATGATGATGATGA
AdWRKY42-F	GAGAGCAGCAACAACAAT
AdWRKY42-R	GGTCTTAGCCTTGATGGT
AdWRKY56-F	CCACCTTCACTACCACTT
AdWRKY56-R	CTTCTCATCTTCCTTGTTGTT
AdWRKY64-F	ATAAGTTGCGTTGACATTGAT
AdWRKY64-R	CTGCCGTGAAGTTAGGAT
AdPAL1-F	TCGCTTATGAGAGTGGAA
AdPAL1-R	AGGCATTCAAGTAGAGGAT
AdCOR47-F	AGCACCACAAGCAGTATG
AdCOR47-R	TCAGCCTCATCAGATACCT
AdRd21-F	GGTGTAATGGTGGACTCA
AdRd21-R	ATCATAGGCAGGAACATCTT
AdRd29A-F	ACAGCAACATATCCAGAGA
AdRd29A-R	AACAGCAGCAACATCTTC
AdCesA8-F	TTCCTCTTGTTGCTTATTGTT
AdCesA8-R	GATGCTGGTGGTTATGATG
AdNAC019-F	CTACTCCAACAGCAACAG
AdNAC019-R	GAACCTCCTCTTCAATCTT
AdMYB2-F	TTGAGAACCGTTGAGGAGAC
AdMYB2-R	TGCTTCACCACTCTCGTTCT
AdNAC055-F	GTAATCACTACCGAAGGCAGAA
AdNAC055-R	TTGAGAACCGTTGAGGAGAC
AdABR1-F	TGGCTTCTCATCTTCGTCATTC
AdABR1-R	CGGCAACTGCTTAGTGGAA
AdANNAT8-F	GGCTACCAACATTCTAACCT
AdANNAT8-R	GTCTTCACCATACTCTGCTT
AdRAV1-F	GCTAGAGCCTATGACATC
AdRAV1-R	TTGAATGCGAGTTGAGAA
AdNCED3-F	GCACCTTCCATATCATCAATTCTT
AdNCED3-R	TCAATCGCCATTCGTAACAAC
UBI-F	AAGCCGAAGAAGATCAAGCAC
UBI-R	AAGCCGAAGAAGATCAAGCAC
