# Supplementary material for: WRKY Genes Improve Drought Tolerance in Arachis duranensis
Source: Front Plant Sci. 2022 May 26;13:910408. doi: 10.3389/fpls.2022.910408 (PMC9199494; doi:10.3389/fpls.2022.910408)
Supplement: Supplementary Table S2 — W-box element and subcellular localization of downstream genes. [file Table_2.XLSX]

## Sheet: Table S2
Gene name	Arabidopsis ID	W-box binding site in Arabidopsis (5'-3')	Ortholog in A. duranensis	W-box binding site in A.duranensis (5'-3')	Subcellular localization
COR47	AT1G20440	-1261	Aradu.IF4XP	+67;+290;+561;-1969	Nucleus
CesA8	AT4G18780	-2095	Aradu.UPY7V	-218;-1044;-2742	Chloroplast
RD21	AT1G47128	+834;+2071	Aradu.08WSJ	None	Vacuole
RD29A	AT5G52310	-177	Aradu.MEI7N	None	Nucleus
PAL1	AT2G37040	+1010;+965	Aradu.NNP8F	None	Cytoplasm
