# Supplementary material for: WRKY Genes Improve Drought Tolerance in Arachis duranensis
Source: Front Plant Sci. 2022 May 26;13:910408. doi: 10.3389/fpls.2022.910408 (PMC9199494; doi:10.3389/fpls.2022.910408)
Supplement: Supplementary Table S3 — Protein–protein interaction sequences. [file Table_3.XLSX]

## Sheet: Table S3
A.duranensis WRKY	Interaction Arabidopsis protein	Ortholog in A. duranensis
AdWRKY18+AdWEKY40+AdWRKY42+AdWRKY56+AdWRKY64	AT1G52890.1	Aradu.YIQ80
AdWRKY18+AdWEKY40+AdWRKY56	AT3G22160.1	Aradu.T3Z68
AdWRKY18+AdWRKY42+AdWRKY56+AdWRKY64	AT1G74360.1	Aradu.DW9IA
AdWRKY18+AdWRKY42+AdWRKY56+AdWRKY64	AT1G28480.1	Aradu.B5TNQ
AdWRKY18+AdWRKY42+AdWRKY56+AdWRKY64	AT2G47190.1	Aradu.X7LBF
AdWRKY18+AdWRKY42+AdWRKY56+AdWRKY64	AT2G35980.1	Aradu.RU8HS
AdWRKY18+AdWRKY42+AdWRKY64	AT3G46130.1	Aradu.BNM3L
AdWRKY18+AdWRKY42+AdWRKY64	AT3G15500.1	Aradu.Z5H58
AdWRKY18+AdWRKY56	AT4G37370.1	Aradu.8J00F
AdWEKY40+AdWRKY42+AdWRKY64	AT5G64750.1	Aradu.ME4LN
AdWEKY40+AdWRKY42+AdWRKY64	AT1G73805.1	Aradu.GD6AN
AdWRKY42+AdWRKY56+AdWRKY64	AT3G25780.1	Aradu.T8ILN
AdWRKY42+AdWRKY56+AdWRKY64	AT3G22370.1	Aradu.ZGG7G
AdWRKY42+AdWRKY56+AdWRKY64	AT1G14370.1	Aradu.VK1JK
AdWRKY42+AdWRKY56+AdWRKY64	AT2G26530.1	Aradu.SB3KC
AdWRKY42+AdWRKY56+AdWRKY64	AT1G11050.1	Aradu.UI1WY
AdWRKY42+AdWRKY56+AdWRKY64	AT1G52800.1	Aradu.H8Z7K
AdWRKY42+AdWRKY56+AdWRKY64	AT2G26190.1	Aradu.0CM87
AdWRKY42+AdWRKY56+AdWRKY64	AT2G30020.1	Aradu.CT5EJ
AdWRKY42+AdWRKY56+AdWRKY64	AT2G41640.1	Aradu.BH13B
AdWRKY42+AdWRKY56+AdWRKY64	AT3G09830.1	Aradu.FT7FJ
AdWRKY42+AdWRKY56+AdWRKY64	AT3G59080.1	Aradu.E79Y1
AdWRKY42+AdWRKY56+AdWRKY64	AT4G24380.1	Aradu.64LXI
AdWRKY42+AdWRKY56+AdWRKY64	AT4G33920.1	Aradu.NG4LQ
AdWRKY42+AdWRKY56+AdWRKY64	AT4G36500.1	Aradu.NHB0T
AdWRKY42+AdWRKY56+AdWRKY64	AT5G25930.1	Aradu.IZ0B7
AdWRKY42+AdWRKY56+AdWRKY64	AT5G47070.1	Aradu.RG56V
AdWRKY42+AdWRKY56+AdWRKY64	AT1G29690.1	Aradu.87IV3
AdWRKY42+AdWRKY56+AdWRKY64	AT3G50930.1	Aradu.JZ5YG
AdWRKY42+AdWRKY56+AdWRKY64	AT3G57530.1	Aradu.383XS
AdWRKY42+AdWRKY56+AdWRKY64	AT3G48090.1	Aradu.TNP6E
AdWRKY42+AdWRKY56+AdWRKY64	AT4G17500.1	Aradu.B90GQ
AdWRKY42+AdWRKY56+AdWRKY64	AT5G58430.1	Aradu.HJV6B
AdWRKY42+AdWRKY56+AdWRKY64	AT1G19250.1	Aradu.Q14N7
AdWRKY42+AdWRKY56+AdWRKY64	AT1G19180.1	Aradu.L18YW
AdWRKY42+AdWRKY56+AdWRKY64	AT4G01370.1	Aradu.A7MKH
AdWRKY42+AdWRKY56+AdWRKY64	AT3G06490.1	Aradu.40GCA
AdWRKY42+AdWRKY56+AdWRKY64	AT3G23250.1	Aradu.CM6S6
AdWRKY42+AdWRKY56+AdWRKY64	AT5G67300.1	Aradu.62DXS
AdWRKY42+AdWRKY56+AdWRKY64	AT1G28380.1	Aradu.T09Z3
AdWRKY42+AdWRKY56+AdWRKY64	AT1G14540.1	Aradu.U8NZD
AdWRKY42+AdWRKY56+AdWRKY64	AT3G04720.1	Aradu.RDQ06
AdWRKY42+AdWRKY56+AdWRKY64	AT2G35930.1	Aradu.U07GC
AdWRKY42+AdWRKY56+AdWRKY64	AT2G05940.1	Aradu.TYS15
AdWRKY42+AdWRKY56+AdWRKY64	AT3G11820.1	Aradu.K26VM
AdWRKY42+AdWRKY56+AdWRKY64	AT5G57560.1	Aradu.27SYD
AdWRKY42+AdWRKY56+AdWRKY64	AT4G01250.1	Aradu.YZ7HA
AdWRKY42+AdWRKY56+AdWRKY64	AT3G56400.1	Aradu.CAP3X
AdWRKY42+AdWRKY56+AdWRKY64	AT5G65640.1	Aradu.01B4C
AdWRKY18	AT1G13340.1	Aradu.0RG1D
AdWRKY18	AT4G15610.1	Aradu.QYM4C
AdWRKY18	AT4G38540.1	Aradu.E3EHQ
AdWRKY18	AT5G04760.1	Aradu.60TXP
AdWRKY18	AT5G67080.1	Aradu.52QUJ
AdWRKY18	AT2G32830.1	Aradu.3SF0M
AdWRKY18	AT2G26660.1	Aradu.UK481
AdWRKY18	AT2G45130.1	Aradu.B5CS7
AdWRKY40	AT2G38760.1	Aradu.S16C5
AdWRKY40	AT5G12380.1	Aradu.MBZ2M
AdWRKY40	AT5G19650.1	Aradu.5C0HU
AdWRKY42/64	AT5G08790.1	Aradu.UXN6T
AdWRKY42/64	AT5G13630.1	Aradu.ZV73M
AdWRKY42/64	AT1G17420.1	Aradu.8D3SW
AdWRKY42/64	AT2G47600.1	Aradu.56IA0
AdWRKY42/64	AT1G20510.1	Aradu.WK4VE
AdWRKY42/64	AT1G13260.1	Aradu.7AQ1B
AdWRKY42/64	AT2G30360.1	Aradu.7W2Z9
AdWRKY42/64	AT1G74950.1	Aradu.J4IUU
AdWRKY42/64	AT4G17340.1	Aradu.901R7
AdWRKY56	AT1G80840.1	Aradu.KEE43
AdWRKY56	AT3G19010.1	Aradu.2H1GD
AdWRKY56	AT5G46330.1	Aradu.AH39E
AdWRKY56	AT4G21390.1	Aradu.25UEB
AdWRKY56	AT2G39660.1	Aradu.B18E9
AdWRKY56	AT2G39940.1	Aradu.58WGM
AdWRKY56	AT1G55020.1	Aradu.FM0YX
AdWRKY56	AT4G08500.1	Aradu.H15D7
AdWRKY56	AT3G14440.1	Aradu.FJ7R7
AdWRKY56	AT1G06160.1	Aradu.3R22E
AdWRKY56	AT1G73080.1	Aradu.06H1M
AdWRKY56	AT3G11840.1	Aradu.M6IGU
