# Supplementary material for: WRKY Genes Improve Drought Tolerance in Arachis duranensis
Source: Front Plant Sci. 2022 May 26;13:910408. doi: 10.3389/fpls.2022.910408 (PMC9199494; doi:10.3389/fpls.2022.910408)
Supplement: Supplementary Table S4 — Common interaction between proteins and AdWRKYs. [file Table_4.XLSX]

## Sheet: Table S4
Gene name	Aradiposis ID	Ortholog in Arachis duranensis	Conmmon interaction protein
NAC019	AT1G52890	Aradu.YIQ80	AdWRKY18; AdWRKY40; AdWRKY42; AdWRKY56; AdWRKY64
MYB2	AT2G47190	Aradu.X7LBF	AdWRKY18; AdWRKY42; AdWRKY56; AdWRKY64
MYB48	AT3G46130	Aradu.BNM3L	AdWRKY18; AdWRKY42; AdWRKY64
NAC055	AT3G15500	Aradu.Z5H58	AdWRKY18; AdWRKY42; AdWRKY64
CYP81D8	AT4G37370	Aradu.8J00F	AdWRKY18; AdWRKY56
ABR1	AT5G64750	Aradu.ME4LN	AdWRKY40; AdWRKY42; AdWRKY64
