# Supplementary material for: WRKY Genes Improve Drought Tolerance in Arachis duranensis
Source: Front Plant Sci. 2022 May 26;13:910408. doi: 10.3389/fpls.2022.910408 (PMC9199494; doi:10.3389/fpls.2022.910408)
Supplement: Supplementary Table S5 — Specific interaction between proteins and AdWRKYs. [file Table_5.XLSX]

## Sheet: Table S5
Arachis gene name	Arabidopsis ID	Arabidopsis gene name	Orthlog in Arachis duranensis
AdWRKY18	AT5G04760 AT5G67080	AT5G04760 MAPKKK19	Aradu.60TXP Aradu.52QUJ
AdWRKY40	AT5G12380	ANNAT8	Aradu.MBZ2M
AdWRKY42	AT5G13630 AT2G47600 AT1G13260 AT2G30360	GUN5 MHX RAV1 SIP4	Aradu.ZV73M Aradu.56IA0 Aradu.7AQ1B Aradu.7W2Z9
AdWRKY56	AT3G14440 AT3G11840	NCED3 PUB24	Aradu.FJ7R7 Aradu.M6IGU
AdWRKY64	AT5G13630 AT2G47600 AT1G13260 AT2G30360	GUN5 MHX RAV1 SIP4	Aradu.ZV73M Aradu.56IA0 Aradu.7AQ1B Aradu.7W2Z9
